# Supplementary material for: Expression of the First Recombinant Anti-Tumoral Snake Venom Kunitz-Type Serine Protease Inhibitor
Source: Toxins (Basel). 2022 Feb 25;14(3):170. doi: 10.3390/toxins14030170 (PMC8955015; doi:10.3390/toxins14030170)
Supplement: Supplementary file 1 [file toxins-14-00170-s001.zip]

Archive with 1 entries (1 files):
- toxins-1521710-supplementary.pdf
